# Supplementary material for: The Core-Clock Gene NR1D1 Impacts Cell Motility In Vitro and Invasiveness in a Zebrafish Xenograft Colon Cancer Model
Source: Cancers (Basel). 2020 Apr 1;12(4):853. doi: 10.3390/cancers12040853 (PMC7226575; doi:10.3390/cancers12040853)
Supplement: Supplementary file 1 [file cancers-12-00853-s001.zip]

Archive with 12 entries (10 files):
- Supplementary_Material/
- Supplementary_Material/Supplementary_Tables/
- Supplementary_Material/Supplementary_Figures.docx
- __MACOSX/Supplementary_Material/._Supplementary_Figures.docx
- Supplementary_Material/Supplementary_Tables/Table_S2.xlsx
- Supplementary_Material/Supplementary_Tables/Table_S3.xlsx
- Supplementary_Material/Supplementary_Tables/Table_S4.xlsx
- Supplementary_Material/Supplementary_Tables/Table_S5.xlsx
- Supplementary_Material/Supplementary_Tables/Table_S6.xlsx
- Supplementary_Material/Supplementary_Tables/Table_S7.xlsx
- Supplementary_Material/Supplementary_Tables/Table_S1.xlsx
- __MACOSX/Supplementary_Material/Supplementary_Figures/._Figure_S1.tif
