# Supplementary material for: The Core-Clock Gene NR1D1 Impacts Cell Motility In Vitro and Invasiveness in a Zebrafish Xenograft Colon Cancer Model
Source: Cancers (Basel). 2020 Apr 1;12(4):853. doi: 10.3390/cancers12040853 (PMC7226575; doi:10.3390/cancers12040853)
Supplement: Supplementary file 1 [file cancers-12-00853-s001.zip › Supplementary_Material/Supplementary_Tables/Table_S2.xlsx]

## Sheet: Tabelle1
Table S2: Summary of the fitting parameters (period, phase, amplitude) for the different time-course experiments depicted partially in Figure 2C.
Condition	Target Gene	Period [h]	Amplitude	Acrophase [h]	p-value	q-value
Control	MYC	24.9	0.597415	6.86625	0.000819515	0.00491709
Control	WEE1	24.9	0.362094	16.8858	3.11406e-05	0.000373687
Control	TP53	24.9	0.110146	17.812	0.293221	0.439832
shBMAL1	MYC	24.9	0.21083	8.8056	0.0478408	0.11726
shBMAL1	WEE1	24.9	0.0459575	7.45898	0.155045	0.265792
shBMAL1	TP53	24.9	0.131707	3.84347	0.0012732	0.0050928
shBMAL1	MYC	24.7	0.20949	8.72211	0.0510077	0.127059
shBMAL1	WEE1	24.7	0.0464154	7.47455	0.151408	0.275413
shBMAL1	TP53	24.7	0.128877	4.00613	0.00175048	0.00700193
shBMAL1	MYC	23.6	0.208197	8.31899	0.0618337	0.159489
shBMAL1	WEE1	23.6	0.0491473	7.63695	0.13029	0.260581
shBMAL1	TP53	23.6	0.111993	4.91896	0.00923248	0.0369299
shPER2	MYC	24.7	0.170295	11.7064	0.539124	0.685541
shPER2	WEE1	24.7	0.0614737	18.2614	0.684959	0.747229
shPER2	TP53	24.7	0.0778564	3.80701	0.571284	0.685541
shNR1D1	MYC	23.6	0.414331	9.3912	0.0664538	0.159489
shNR1D1	WEE1	23.6	0.0988226	17.5362	0.367526	0.551289
shNR1D1	TP53	23.6	0.0616958	6.46609	0.681713	0.751798
