# Supplementary material for: The Core-Clock Gene NR1D1 Impacts Cell Motility In Vitro and Invasiveness in a Zebrafish Xenograft Colon Cancer Model
Source: Cancers (Basel). 2020 Apr 1;12(4):853. doi: 10.3390/cancers12040853 (PMC7226575; doi:10.3390/cancers12040853)
Supplement: Supplementary file 1 [file cancers-12-00853-s001.zip › Supplementary_Material/Supplementary_Tables/Table_S3.xlsx]

## Sheet: Tabelle1
Table S3: Summary of the fitting parameters (period, phase, amplitude and mesor) for the different time-course experiments compared to the control and depicted in Supplementary Figure S2A.
Condition	Target Gene	Period [h]	Amplitude	Acrophase [h]	Mesor	p-value	q-value
shBMAL1	MYC	24.9	0.423101	18.3793	0.674232	0.0729772	0.109466
shBMAL1	WEE1	24.9	0.396588	4.75343	0.311028	1.62271e-05	0.000146044
shBMAL1	TP53	24.9	0.237463	4.53422	0.343729	0.0184637	0.0553911
shPER2	MYC	24.7	0.558878	18.0172	0.253143	0.0785484	0.129159
shPER2	WEE1	24.7	0.310712	4.22495	0.253898	0.00711965	0.0320384
shPER2	TP53	24.7	0.196473	4.48491	0.153286	0.116768	0.15013
shNR1D1	MYC	23.6	0.236201	16.7362	0.413685	0.673014	0.673014
shNR1D1	WEE1	23.6	0.257936	5.43295	0.0913082	0.0180223	0.0405502
shNR1D1	TP53	23.6	0.191433	6.44666	0.0212975	6.44666	0.210555
