# Supplementary material for: The Core-Clock Gene NR1D1 Impacts Cell Motility In Vitro and Invasiveness in a Zebrafish Xenograft Colon Cancer Model
Source: Cancers (Basel). 2020 Apr 1;12(4):853. doi: 10.3390/cancers12040853 (PMC7226575; doi:10.3390/cancers12040853)
Supplement: Supplementary file 1 [file cancers-12-00853-s001.zip › Supplementary_Material/Supplementary_Tables/Table_S4.xlsx]

## Sheet: Cancer_Cell_Number
Table S4: Number of cancer cells at 4dpi in each experimental group for the in vivo study depicted in Figure 4E-G
	Total # of cancer cells per xenograft					Cell line	Average # of cancer cells per xenograft	SEM
Xenograft #	Control	shBMAL1	shPER2	shNR1D1		Control	3894	161.9
1	4714.7	2309.3	4416	1776		shBMAL1	2775	205.9
2	4168	3498.7	3973.3	3112		shPER2	3694	147.9
3	3944	4000	3866.7	3088		shNR1D1	2903	212.6
4	3528	2848	3650.7	1642.7
5	4138.7	3408	4053.3	3002.7
6	3424	1792	2941.3	4410.7
7	4717.3	2738.7	4560	3098.7
8	3032	2408	3738.7	2581.3
9	4154.7	3072	3381.3	2624
10	3296	2045.3	3458.7	2730.7
11	3338.7	1829.3	2994.7	3242.7
12	4266.7	3352	3288	3522.7

## Sheet: Micrometastasis_Raw_Data_CIRC
Table S6: Number of xenografts with (CIRC value = 100) or without (CIRC value = 0) micrometastasis at CHT at 4dpi depicted in Figure 4J
	Cell line						Cell line
	Control	shBMAL1	shPER2	shNR1D1			Control	shBMAL1	shPER2	shNR1D1
CIRC Value	100	100	100	100		# of xenografts with micrometastasis at CHT	25	15	49	5
	100	100	100	100		# of xenografts with no micrometastasis at CHT	62	44	66	70
	100	100	100	100		Total # of xenografts	87	59	115	75
	100	100	100	100		% micrometastasis (average)	28.74	25.42	42.61	6.67
	100	100	100	100		SEM	4.88	5.72	4.63	2.9
	100	100	100	0		p-value (Fisher's Exact Test) compared to Control	-	0.7084	0.055	0.0004
	100	100	100	0
	100	100	100	0
	100	100	100	0
	100	100	100	0
	100	100	100	0
	100	100	100	0
	100	100	100	0
	100	100	100	0
	100	100	100	0
	100	0	100	0
	100	0	100	0
	100	0	100	0
	100	0	100	0
	100	0	100	0
	100	0	100	0
	100	0	100	0
	100	0	100	0
	100	0	100	0
	100	0	100	0
	0	0	100	0
	0	0	100	0
	0	0	100	0
	0	0	100	0
	0	0	100	0
	0	0	100	0
	0	0	100	0
	0	0	100	0
	0	0	100	0
	0	0	100	0
	0	0	100	0
	0	0	100	0
	0	0	100	0
	0	0	100	0
	0	0	100	0
	0	0	100	0
	0	0	100	0
	0	0	100	0
	0	0	100	0
	0	0	100	0
	0	0	100	0
	0	0	100	0
	0	0	100	0
	0	0	100	0
	0	0	0	0
	0	0	0	0
	0	0	0	0
	0	0	0	0
	0	0	0	0
	0	0	0	0
	0	0	0	0
	0	0	0	0
	0	0	0	0
	0	0	0	0
	0		0	0
	0		0	0
	0		0	0
	0		0	0
	0		0	0
	0		0	0
	0		0	0
	0		0	0
	0		0	0
	0		0	0
	0		0	0
	0		0	0
	0		0	0
	0		0	0
	0		0	0
	0		0	0
	0		0
	0		0
	0		0
	0		0
	0		0
	0		0
	0		0
	0		0
	0		0
	0		0
	0		0
	0		0
			0
			0
			0
			0
			0
			0
			0
			0
			0
			0
			0
			0
			0
			0
			0
			0
			0
			0
			0
			0
			0
			0
			0
			0
			0
			0
			0
			0

## Sheet: Micrometastasis_Raw_Data_NOCIRC
Table S6: Number of xenografts with (NO CIRC value = 100) or without (NO CIRC value = 0) micrometastasis at CHT at 4dpi depicted in Fugre 4I
	Cell line						Cell line
	Control	shBMAL1	shPER2	shNR1D1			Control	shBMAL1	shPER2	shNR1D1
NO CIRC Value	100	100	100	100		# of xenografts with micrometastasis at CHT	3	5	6	1
	100	100	100	0		# of xenografts with no micrometastasis at CHT	57	67	123	80
	100	100	100	0		Total # of xenografts	60	72	129	81
	0	100	100	0		% micrometastasis (average)	5	6.944	4.918	1.235
	0	100	100	0		SEM	2.837	3.017	1.966	1.235
	0	0	100	0		p-value (Fisher's Exact Test) compared to Control	-	0.7276	>0.9999	0.312
	0	0	0	0
	0	0	0	0
	0	0	0	0
	0	0	0	0
	0	0	0	0
	0	0	0	0
	0	0	0	0
	0	0	0	0
	0	0	0	0
	0	0	0	0
	0	0	0	0
	0	0	0	0
	0	0	0	0
	0	0	0	0
	0	0	0	0
	0	0	0	0
	0	0	0	0
	0	0	0	0
	0	0	0	0
	0	0	0	0
	0	0	0	0
	0	0	0	0
	0	0	0	0
	0	0	0	0
	0	0	0	0
	0	0	0	0
	0	0	0	0
	0	0	0	0
	0	0	0	0
	0	0	0	0
	0	0	0	0
	0	0	0	0
	0	0	0	0
	0	0	0	0
	0	0	0	0
	0	0	0	0
	0	0	0	0
	0	0	0	0
	0	0	0	0
	0	0	0	0
	0	0	0	0
	0	0	0	0
	0	0	0	0
	0	0	0	0
	0	0	0	0
	0	0	0	0
	0	0	0	0
	0	0	0	0
	0	0	0	0
	0	0	0	0
	0	0	0	0
	0	0	0	0
	0	0	0	0
	0	0	0	0
		0	0	0
		0	0	0
		0	0	0
		0	0	0
		0	0	0
		0	0	0
		0	0	0
		0	0	0
		0	0	0
		0	0	0
		0	0	0
		0	0	0
			0	0
			0	0
			0	0
			0	0
			0	0
			0	0
			0	0
			0	0
			0	0
			0
			0
			0
			0
			0
			0
			0
			0
			0
			0
			0
			0
			0
			0
			0
			0
			0
			0
			0
			0
			0
			0
			0
			0
			0
			0
			0
			0
			0
			0
			0
			0
			0
			0
			0
			0
			0
			0
			0
			0
			0
