# Supplementary material for: The Core-Clock Gene NR1D1 Impacts Cell Motility In Vitro and Invasiveness in a Zebrafish Xenograft Colon Cancer Model
Source: Cancers (Basel). 2020 Apr 1;12(4):853. doi: 10.3390/cancers12040853 (PMC7226575; doi:10.3390/cancers12040853)
Supplement: Supplementary file 1 [file cancers-12-00853-s001.zip › Supplementary_Material/Supplementary_Tables/Table_S5.xlsx]

## Sheet: Tabelle1
Table S5: Summary of the fitting parameters (period and phase) for the different time-course experiments depicted in Figure 4L-M.
Target gene	Study	Phase [h]	Period [h]	Chi2/doF	R2
Zfper2 NI	In vivo	11 ± 0.6	21 ± 3.1	1.9E-01	0.95
Zfper2 XG		12 ± 0.6	15 ± 1.6	3.0E-01	0.91
hPER2 XG	In vivo	9 ± 0.6	9 ± 2.1	2.6E-02	0.73
hPER2 HCT116	In vitro	5 ± 0.8	20 ± 1.6	6.7E-02	0.75
