# Supplementary material for: The Core-Clock Gene NR1D1 Impacts Cell Motility In Vitro and Invasiveness in a Zebrafish Xenograft Colon Cancer Model
Source: Cancers (Basel). 2020 Apr 1;12(4):853. doi: 10.3390/cancers12040853 (PMC7226575; doi:10.3390/cancers12040853)
Supplement: Supplementary file 1 [file cancers-12-00853-s001.zip › Supplementary_Material/Supplementary_Tables/Table_S6.xlsx]

## Sheet: Tabelle1
Table S6: Model parameters used to simulate Ctrlfast condition (Figure 4N-O). The model parameters that are not provided in this table remained in their original value [17].
Model parameter	Ctrlfast
dx1	0.144
dx2	0.108
dx3	0.162
dx5	0.306
dx6	0.216
dx7	0.270
dx8	0.198
dx9	0.828
dx10	0.416
dx11	3724
dx12	2501
dx13	0.198
dx15	2699
dx16	0.630
dx17	0.124
dx18	0.054
dx19	0.124
dx20	2501
dy1	0.540
dy2	0.360
dy3	3598
dy4	0.360
dy5	2879
dy6	1547
dy7	1241
dy8	1547
dy9	1547
dy10	0.648
dy11	1547
dy12	0.450
dz1	0.414
dz2	0.450
dz3	1080
dz4	0.360
dz5	0.360
dz6	0.558
dz7	0.540
dz8	1313
dz9	0.634
dz10	0.634
dz11	0.634
dz12	1259
dz13	1259
dz14	1259
kfx1	4138
kdx1	0.018
kfz4	1799
kfz5	1799
kdz5	1799
kdz4	1799
kfx11	7125
kdx11	0.071
kfx12	14393
kdx12	0.071
kfx15	14393
kfx18	32385
kfz2	3598
kdfz3	0.090
kphx17	32385
kdphx19	6477
Kph	1655
Kdph	0.018
Kbp	0.360
V1max	1799
V2max	5254
V3max	3418
V4max	19611
V5max	1799
V6max	6376
V7max	6376
V8max	6376
V9max	6376
V10max	9716
V11max	6376
V12max	6376
kt1	5398
kt2	4318
kt3	3724
kt4	1619
kt5	15023
kt5_e	8996
kt6	6016
kt7	6016
kt9	6016
kt10	3328
kt11	0.270
kt12	6016
ki1	1619
ki2	1259
ki21	9356
ki3	5937
ki4	0.720
ki5	3490
kii1	1343
ki8	4476
kii8	4476
ki9	4476
a	21590
d	21590
g	8996
h	8996
i	21590
a_1	5398
o	16553
l	16553
l1	16553
r1	19791
r2	16553
r3	16553
kp1	0.720
kp2	0.468
kp3	0.666
kp4	1367
kp5	2177
kp6	1080
kp7	1080
kp8	1080
kp10	1080
kp11	1080
kp12	0.720
kiz4	0.360
kiz5	0.180
kiz6	0.900
kiz7	0.180
kiz8	0.180
kex2	0.036
kex3	0.018
kiz9	0.360
kiz10	0.360
kiz11	0.360
kiz12	0.360
kiz13	0.360
kiz14	0.360
