# Supplementary material for: The Core-Clock Gene NR1D1 Impacts Cell Motility In Vitro and Invasiveness in a Zebrafish Xenograft Colon Cancer Model
Source: Cancers (Basel). 2020 Apr 1;12(4):853. doi: 10.3390/cancers12040853 (PMC7226575; doi:10.3390/cancers12040853)
Supplement: Supplementary file 1 [file cancers-12-00853-s001.zip › Supplementary_Material/Supplementary_Tables/Table_S7.xlsx]

## Sheet: Tabelle1
Table S7: List and sequence of all primers designed in-house which were used for RT-qPCR analysis.
Gene	Forward Primer (5´- 3´)	Reverse Primer (5´- 3´)
WEE1	CCACACAAGACCTTCCGCA	GCTTTGGAGAGCAAACTCTTGG
CDK4	GCGTGAGGGTCTCCCTTGAT	CCATAGGCACCGACACCAAT
CDK2	CGAGCTCCTGAAATCCTCCTG	GGCGAGTCACCATCTCAGCAA
CCND1	ATCAAGTGTGACCCGGACTG	CTTGGGGTCCATGTTCTGCT
CCNE1	AGGGAGCGGGATGCGA	CTCGCCGTCCTGTCGATTTT
CCNB1	AACTTGAGGAAGAGCAAGCAGT	AGCATCTTCTTGGGCACACA
E2F1	CATCAGTACCTGGCCGAGAG	CCCGGGGATTTCACACCTTT
E2F2	GGGCTGCTCACCAAGAAGTT	ATTCCCCTGCCTACCCACTG
CDK1	GGCTCTTGGAAATTGAGCGG	GGTATGGTAGATCCCGGCTT
CD44	ACACAAATGGCTGGTACGTCT	CCGTGGTGTGGTTGAAATGG
CD133	CCCCAGGAAATTTGAGG AAC	TCCAACAATCCATTCCCTGT
ECAD	ATTGCAAATTCCTGCCATTC	CTCTTCTCCGCCTCCTTCTT
SNAI1	GAGGCGGTGGCAGACTAG	GACACATCGGTCAGACCAG
CDK6	CGTGGTCAGGTTGTTTGATG	CGGGCTCTGGAACTTTATCC
p15	GGTAAGAAAATAAAGTCGTTG	GGAATGCGCGAGGAGAACAAGGGCATG
