# Supplementary material for: The Core-Clock Gene NR1D1 Impacts Cell Motility In Vitro and Invasiveness in a Zebrafish Xenograft Colon Cancer Model
Source: Cancers (Basel). 2020 Apr 1;12(4):853. doi: 10.3390/cancers12040853 (PMC7226575; doi:10.3390/cancers12040853)
Supplement: Supplementary file 1 [file cancers-12-00853-s001.zip › Supplementary_Material/Supplementary_Tables/Table_S1.xlsx]

## Sheet: Sheet1
Table S1: AUC analysis of proliferation data of HCT116 control and knock-down cell lines depicted in Figure 2A.
Condition	Total AUC	SEM	95% Confidence Interval	n	p-value (compared to control)
Control	199.4	3.327	192.8 – 205.9	12	–
shBMAL1	231.9	1.499	229.0 – 234.9	12	<0.001
shPER2	250.2	0.63	248.9 – 251.4	12	<0.001
shNR1D1	229.9	2.034	225.9 – 233.9	12	<0.001
